# Supplementary material for: Grains Contribute Shortfall Nutrients and Nutrient Density to Older US Adults: Data from the National Health and Nutrition Examination Survey, 2011–2014
Source: Nutrients. 2018 Apr 25;10(5):534. doi: 10.3390/nu10050534 (PMC5986414; doi:10.3390/nu10050534)
Supplement: Supplementary file 1 [file nutrients-10-00534-s001.zip]

Archive with 1 entries (1 files):
- nutrients-291309-SI.docx
